# Supplementary material for: Is Hemopexin a Nephrotoxin or a Marker of Kidney Injury in Renal Ischemia-Reperfusion?
Source: Biomolecules. 2024 Nov 27;14(12):1522. doi: 10.3390/biom14121522 (PMC11673696; doi:10.3390/biom14121522)
Supplement: Supplementary file 1 [file biomolecules-14-01522-s001.zip]

Archive with 1 entries (1 files):
- biomolecules-3331813-supplementary.pdf
